# Supplementary material for: Nano-Emulsification Potentiates Tea Tree Oil Bioactivity: High-Stability Formulation for Dual Antimicrobial and Antioxidant Food Preservation
Source: Foods. 2025 Oct 1;14(19):3405. doi: 10.3390/foods14193405 (PMC12523386; doi:10.3390/foods14193405)
Supplement: Supplementary file 1 [file foods-14-03405-s001.zip]

Archive with 1 entries (1 files):
- foods-3852715-supplementary.pdf
